# Supplementary material for: Muscle-specific regulation of right ventricular transcriptional responses to chronic hypoxia-induced hypertrophy by the muscle ring finger-1 (MuRF1) ubiquitin ligase in mice
Source: BMC Med Genet. 2018 Sep 21;19:175. doi: 10.1186/s12881-018-0670-1 (PMC6150973; doi:10.1186/s12881-018-0670-1)
Supplement: Supplementary file 1 — Table S1. Differentially expressed genes in MuRF1−/− mice challenged with hypoxia (XLSX 59 kb) [file 12881_2018_670_MOESM1_ESM.xlsx]

## Sheet: Sheet1
Supplemental Table 1. Differentially expressed genes in MuRF1-/- mice challenged with hypoxia.
Probeset ID	Genbank Accession	Gene Name	Gene Symbol	p-value	FDR q-value	Fold-Change
A_52_P123709	NM_026661	AAR2 splicing factor homolog (S. cerevisiae)	Aar2	0.0017944	0.450496	1.4316
A_52_P625700	NM_173765	aminoadipate-semialdehyde dehydrogenase	Aasdh	0.000712718	0.362977	2.10188
A_51_P427317	NM_013855	ATP-binding cassette, sub-family A (ABC1), member 3	Abca3	0.00565664	0.495038	-1.76203
A_51_P161342	NM_023732	ATP-binding cassette, sub-family B (MDR/TAP), member 6	Abcb6	0.00208002	0.453354	-1.34155
A_52_P2224	AF213385	ATP-binding cassette, sub-family D (ALD), member 1	Abcd1	0.00959265	0.526712	1.50862
A_52_P538379	NM_013924	activator of basal transcription 1	Abt1	0.006056	0.499328	-1.75638
A_51_P327075	NM_130864	acetyl-Coenzyme A acyltransferase 1A	Acaa1a	0.00739125	0.516929	-1.16913
A_51_P108266	NM_033268	actinin alpha 2	Actn2	0.00702752	0.511859	1.26273
A_51_P510882	NM_007400	a disintegrin and metallopeptidase domain 12 (meltrin alpha)	Adam12	0.00358446	0.473974	1.84057
A_52_P150620	NM_001285435	ADAMTS-like 5	Adamtsl5	0.00572147	0.495038	2.13615
A_52_P629895	NM_007409	alcohol dehydrogenase 1 (class I)	Adh1	0.00561266	0.495038	-3.63246
A_51_P428555	NM_007409	alcohol dehydrogenase 1 (class I)	Adh1	0.00625551	0.507565	-3.85578
A_51_P191021	NM_010472	ArfGAP with FG repeats 1	Agfg1	0.00970627	0.526712	1.17709
A_51_P205737	NM_016666	aryl-hydrocarbon receptor-interacting protein	Aip	0.0031273	0.468272	1.34984
A_52_P131548	NM_010590	ajuba LIM protein	Ajuba	0.00217977	0.453354	1.75789
A_51_P387528	NM_030187	adenylate kinase 7	Ak7	0.00981475	0.526712	1.81802
A_52_P101443	NM_198111	A kinase (PRKA) anchor protein 6	Akap6	0.00728682	0.516785	1.57288
A_52_P478460	AK078259	amidohydrolase domain containing 2	Amdhd2	0.00279117	0.464978	1.5773
A_51_P435809	NM_011787	autocrine motility factor receptor	Amfr	0.00419111	0.486866	1.15054
A_52_P93256	NM_011923	angiopoietin-like 2	Angptl2	0.00155667	0.442843	1.3651
A_52_P276525	NM_175207	ankyrin repeat domain 9	Ankrd9	0.00617695	0.503909	-1.36308
A_51_P296737	NM_027211	annexin A13	Anxa13	0.00260188	0.464978	-1.92332
A_51_P417449	NM_009682	adaptor-related protein complex 3, sigma 2 subunit	Ap3s2	0.00845785	0.521472	1.72433
A_51_P410387	NM_177820	apolipoprotein L 10B	Apol10b	0.000687872	0.362977	-1.60098
A_52_P673489	NM_001159645	v-raf murine sarcoma 3611 viral oncogene homolog	Araf	0.000691379	0.362977	2.32088
A_51_P509223	NM_145760	ADP-ribosylation factor GTPase activating protein 1	Arfgap1	0.00553896	0.495038	1.24182
A_52_P325443	NM_172525	Rho GTPase activating protein 29	Arhgap29	0.00498912	0.48935	-1.36898
A_52_P105151	NM_198420	Rho GTPase activating protein 39	Arhgap39	0.00544372	0.495038	1.26671
A_52_P581066	NM_027823	Rho GTPase activating protein 42	Arhgap42	0.00228009	0.453354	2.34815
A_51_P402378	NM_025404	ADP-ribosylation factor-like 4D	Arl4d	0.00106632	0.41774	-1.76721
A_52_P287328	NM_133972	armadillo repeat containing 6	Armc6	0.000689806	0.362977	1.90352
A_51_P152199	NM_029711	actin related protein 2/3 complex, subunit 2	Arpc2	0.00606477	0.499328	1.18859
A_51_P164539	NM_033474	armadillo repeat gene deleted in velo-cardio-facial syndrome	Arvcf	0.000137814	0.192086	1.48543
A_51_P121652	NM_026877	alveolar soft part sarcoma chromosome region, candidate 1 (human)	Aspscr1	0.00398083	0.486866	1.27735
A_51_P140607	NM_138757	asunder, spermatogenesis regulator	Asun	0.00675024	0.511859	-1.29031
A_52_P228081	NM_007497	activating transcription factor 1	Atf1	0.00792402	0.519985	1.45604
A_51_P448881	NM_145528	autophagy related 13	Atg13	0.00980712	0.526712	1.41937
A_51_P127800	NM_029654	autophagy related 2B	Atg2b	0.00560534	0.495038	1.24904
A_51_P256384	NM_009723	ATPase, Ca++ transporting, plasma membrane 2	Atp2b2	0.000140091	0.192086	-3.36809
A_51_P301289	NM_007507	ATP synthase, H+ transporting, mitochondrial F1F0 complex, subunit E	Atp5k	0.00306399	0.468272	-1.17406
A_51_P388125	NM_016843	ataxin 10	Atxn10	0.00274883	0.464978	1.45599
A_51_P368171	AK049415	expressed sequence AU020206	AU020206	0.00200465	0.453354	-1.85065
A_52_P1020860	NR_102366	expressed sequence AW112010	AW112010	0.00210996	0.453354	-1.74304
A_52_P197007	NM_009733	axin 1	Axin1	0.00467713	0.48935	1.35252
A_52_P628521	AK045264	RIKEN cDNA B130052P14 gene	B130052P14Rik	0.0097398	0.526712	1.57163
A_52_P356093	NM_020025	UDP-Gal:betaGlcNAc beta 1,3-galactosyltransferase, polypeptide 2	B3galt2	0.00840936	0.521472	2.03316
A_52_P663475	AK047448	RIKEN cDNA B930063P07 gene	B930063P07Rik	0.00999029	0.526712	-2.86802
A_51_P204913	NM_145392	BCL2-associated athanogene 2	Bag2	0.00888923	0.52454	1.52775
A_51_P168865	BC026647	BCL2-associated athanogene 6	Bag6	0.00947776	0.526712	1.19752
A_51_P165182	NM_028967	basic leucine zipper transcription factor, ATF-like 2	Batf2	0.00871282	0.523425	-1.64806
A_51_P359454	NM_030561	cDNA sequence BC004004	BC004004	0.000704601	0.362977	-1.2799
A_51_P494342	NM_212457	brain expressed gene 4	Bex4	0.00595167	0.498563	-1.73121
A_52_P299921	NR_033241	bone morphogenetic protein 1	Bmp1	0.00729631	0.516785	-1.14938
A_51_P126643	NM_018772	brain protein I3	Bri3	0.00337347	0.472695	1.2004
A_51_P169693	NM_198095	bone marrow stromal cell antigen 2	Bst2	0.00267856	0.464978	-1.74683
A_52_P303	NM_146193	BTB (POZ) domain containing 1	Btbd1	0.00890274	0.52454	1.39575
A_51_P127475	NM_183175	C1q and tumor necrosis factor related protein 9	C1qtnf9	0.0086221	0.523425	-1.36463
A_52_P241725	NM_029909	RIKEN cDNA C330018D20 gene	C330018D20Rik	0.00576802	0.495494	1.6727
A_51_P407915	AK040806	complement component 7	C7	0.00599985	0.498563	-5.03136
A_52_P644806	NM_026908	calcium binding protein 39-like	Cab39l	0.00452041	0.486866	1.26638
A_52_P255833	NM_029502	calcium activated nucleotidase 1	Cant1	0.00187211	0.453354	1.29002
A_51_P407028	NM_007607	carbonic anhydrase 4	Car4	0.00492805	0.48935	-1.91673
A_51_P392005	NM_007592	carbonic anhydrase 8	Car8	0.00470844	0.48935	2.87734
A_51_P511787	NM_007609	caspase 4, apoptosis-related cysteine peptidase	Casp4	0.00573201	0.495038	-1.72073
A_51_P107302	NM_007616	caveolin 1, caveolae protein	Cav1	0.00920487	0.52454	-1.36385
A_52_P246189	NM_019820	cerebellin 3 precursor protein	Cbln3	0.00415736	0.486866	-1.19084
A_51_P470311	NM_028634	chibby homolog 1 (Drosophila)	Cby1	0.00360911	0.473974	-1.15586
A_51_P416278	AK038734	coiled-coil domain containing 142	Ccdc142	0.00631878	0.507565	-1.3568
A_52_P239787	NM_145944	coiled-coil domain containing 25	Ccdc25	0.00790591	0.519985	1.52026
A_51_P248666	NM_021893	CD274 antigen	Cd274	0.00313464	0.468272	-1.82432
A_51_P200535	XM_006521806	CD47 antigen (Rh-related antigen, integrin-associated signal transducer)	Cd47	0.00738771	0.516929	-1.23102
A_51_P425749	NM_016742	cell division cycle 37	Cdc37	0.000836587	0.38762	1.46752
A_52_P151949	NM_030248	CDK5 regulatory subunit associated protein 3	Cdk5rap3	0.00911173	0.52454	1.33264
A_51_P234140	NM_183294	cyclin-dependent kinase-like 1 (CDC2-related kinase)	Cdkl1	0.00950105	0.526712	1.50319
A_52_P70235	AK035426	CDKN2A interacting protein	Cdkn2aip	0.00903636	0.52454	-1.67459
A_51_P182471	NM_010160	CUGBP, Elav-like family member 2	Celf2	0.00102333	0.417441	1.42065
A_52_P173860	NM_177673	centrosomal protein 104	Cep104	0.00142039	0.439905	1.45608
A_51_P309293	XM_006538825	centrosomal protein 104	Cep104	0.00214558	0.453354	1.34136
A_51_P345316	NM_001081073	centrosomal protein 76	Cep76	0.00548261	0.495038	-1.26318
A_52_P601727	AK052688	complement component factor h	Cfh	0.00431258	0.486866	-2.00949
A_52_P193301	NM_025519	charged multivesicular body protein 4C	Chmp4c	0.00553078	0.495038	1.66259
A_51_P259001	NM_029814	charged multivesicular body protein 5	Chmp5	0.00506204	0.48935	-1.17274
A_52_P162538	NM_001085498	charged multivesicular body protein 6	Chmp6	0.000134729	0.192086	1.48211
A_51_P335758	NM_029716	chimerin 1	Chn1	0.00691798	0.511859	1.56213
A_51_P153904	NM_001001566	chondroitin polymerizing factor	Chpf	0.00797633	0.519985	1.29118
A_52_P621905	NM_031258	chordin-like 1	Chrdl1	0.000114441	0.177383	-1.31656
A_52_P248013	NM_001081328	chondroitin sulfate synthase 3	Chsy3	0.00551767	0.495038	2.62729
A_52_P105015	NM_011930	chloride channel 7	Clcn7	6.50916e-05	0.113974	1.25235
A_52_P265855	AK016282	C-type lectin domain family 4, member g	Clec4g	0.00731423	0.516785	-1.61956
A_51_P200667	NM_053155	calmin	Clmn	0.00639002	0.507565	-1.88176
A_51_P176071	NM_146215	cap methyltransferase 2	Cmtr2	0.00953215	0.526712	1.18631
A_52_P120958	NM_011135	CCR4-NOT transcription complex, subunit 7	Cnot7	0.0048641	0.48935	1.99671
A_52_P353322	NM_133973	component of oligomeric golgi complex 4	Cog4	0.00828407	0.521472	1.25101
A_51_P130824	NM_139229	component of oligomeric golgi complex 8	Cog8	0.00414614	0.486866	1.26034
A_52_P474902	NM_028518	collagen, type XX, alpha 1	Col20a1	0.00948155	0.526712	-1.89593
A_51_P331429	NM_177756	collagen beta(1-O)galactosyltransferase 2	Colgalt2	0.00295524	0.468272	-1.3422
A_52_P456077	NM_175095	COMM domain containing 2	Commd2	0.00753222	0.517013	1.16102
A_51_P230904	NM_019877	coatomer protein complex, subunit zeta 2	Copz2	0.00874641	0.523425	1.28553
A_52_P579517	NM_178379	cytochrome c oxidase assembly protein 10	Cox10	4.26935e-05	0.101468	1.89577
A_51_P470851	NM_146223	complexin 3	Cplx3	0.00963938	0.526712	1.4912
A_51_P274039	NM_007761	calcitonin gene-related peptide-receptor component protein	Crcp	0.00407249	0.486866	1.20449
A_51_P353392	NM_019936	cysteine-rich PDZ-binding protein	Cript	0.00551336	0.495038	1.57825
A_51_P384382	NM_018776	cytokine receptor-like factor 3	Crlf3	0.00814553	0.521472	-1.1201
A_51_P285299	NM_021351	crystallin, beta A4	Cryba4	0.00655361	0.507905	-1.67458
A_52_P202455	NM_144901	cold shock domain containing E1, RNA binding	Csde1	0.00381044	0.483326	-1.10473
A_51_P251357	NM_016748	cytidine 5'-triphosphate synthase	Ctps	0.00880228	0.523425	1.28704
A_51_P373441	NM_026948	cutA divalent cation tolerance homolog (E. coli)	Cuta	0.0040744	0.486866	-1.1785
A_51_P212679	NM_001081077	CWF19-like 1, cell cycle control (S. pombe)	Cwf19l1	0.00753253	0.517013	-1.33628
A_51_P461665	NM_008599	chemokine (C-X-C motif) ligand 9	Cxcl9	0.00233623	0.454416	-2.24927
A_51_P397920	NM_001033279	DNA segment, Chr 17, Wayne State University 92, expressed	D17Wsu92e	0.00343573	0.472695	1.16265
A_52_P145433	NR_015456	DNA segment, Chr 7, ERATO Doi 715, expressed	D7Ertd715e	0.00644348	0.507565	-1.62433
A_52_P23413	NM_172911	DNA segment, Chr 8, ERATO Doi 82, expressed	D8Ertd82e	0.00445404	0.486866	-1.69559
A_52_P422172	NM_011932	dual adaptor for phosphotyrosine and 3-phosphoinositides 1	Dapp1	0.00156991	0.442843	1.66253
A_51_P201841	NM_021608	dynactin 5	Dctn5	0.00132002	0.439068	1.19449
A_52_P185136	AK017475	D-aspartate oxidase	Ddo	0.00158403	0.442843	1.95524
A_52_P587642	NM_007916	DEAD (Asp-Glu-Ala-Asp) box polypeptide 19a	Ddx19a	0.00415521	0.486866	1.57834
A_52_P372032	NM_019553	DEAD (Asp-Glu-Ala-Asp) box polypeptide 21	Ddx21	0.00573243	0.495038	1.22918
A_51_P223569	NM_010029	DEAD (Asp-Glu-Ala-Asp) box polypeptide 4	Ddx4	5.98772e-06	0.0533656	3.30099
A_52_P425813	NM_177786	DEP domain containing 5	Depdc5	0.00802221	0.519985	1.55698
A_51_P335969	NM_010043	desmin	Des	0.00821952	0.521472	2.00784
A_51_P141190	NM_010044	DNA fragmentation factor, alpha subunit	Dffa	0.00574883	0.495038	1.51807
A_51_P293901	NM_026819	dehydrogenase/reductase (SDR family) member 1	Dhrs1	0.000583397	0.362977	1.38923
A_52_P444801	NM_203319	DEAH (Asp-Glu-Ala-His) box polypeptide 37	Dhx37	0.00175355	0.448242	1.40156
A_51_P469633	NM_001030307	dyskeratosis congenita 1, dyskerin	Dkc1	0.00227947	0.453354	1.28405
A_52_P600038	NM_146128	discs, large homolog-associated protein 4 (Drosophila)	Dlgap4	0.00238492	0.454416	1.53026
A_51_P306017	NM_007865	delta-like 1 (Drosophila)	Dll1	0.00507881	0.48935	-1.53332
A_52_P529073	NM_011806	cyclin D binding myb-like transcription factor 1	Dmtf1	0.000927299	0.403149	-1.17052
A_51_P483946	NM_010058	dystrophia myotonica-containing WD repeat motif	Dmwd	0.000523191	0.358688	1.37747
A_52_P548463	NM_133365	dynein, axonemal, heavy chain 5	Dnah5	0.00401083	0.486866	1.95993
A_52_P446171	NM_134081	DnaJ (Hsp40) homolog, subfamily C, member 9	Dnajc9	0.00612401	0.502953	1.18536
A_51_P361675	NM_177208	dopey family member 1	Dopey1	0.00317724	0.468272	-1.54819
A_51_P118742	NM_021354	developmentally regulated GTP binding protein 2	Drg2	0.00560777	0.495038	1.16771
A_51_P311227	AK077549	drosha, ribonuclease type III	Drosha	0.00429606	0.486866	2.20985
A_51_P434503	NM_026981	DTW domain containing 1	Dtwd1	0.000429948	0.325501	1.2996
A_51_P235088	NM_001033344	dual specificity phosphatase 27 (putative)	Dusp27	0.00502174	0.48935	1.37848
A_52_P512749	NM_026140	glutamyl-tRNA synthetase 2 (mitochondrial)(putative)	Ears2	0.00230358	0.453354	1.24251
A_51_P412595	NM_018796	eukaryotic translation elongation factor 1 beta 2	Eef1b2	0.00344165	0.472695	1.09197
A_51_P449886	NM_029663	eukaryotic translation elongation factor 1 delta (guanine nucleotide exchange protein)	Eef1d	0.00632923	0.507565	2.59494
A_52_P414692	NM_133916	eukaryotic translation initiation factor 3, subunit B	Eif3b	0.000865546	0.390591	1.35309
A_52_P455089		eukaryotic translation initiation factor 3, subunit C	Eif3c	0.00271951	0.464978	1.18343
A_51_P341025	NM_028659	eukaryotic translation initiation factor 3, subunit K	Eif3k	0.00275091	0.464978	1.21752
A_52_P371946	NM_010579	eukaryotic translation initiation factor 6	Eif6	0.00475493	0.48935	1.33184
A_51_P189594	NM_029001	ELOVL family member 7, elongation of long chain fatty acids (yeast)	Elovl7	0.00036424	0.316711	-4.26991
A_52_P354682	NM_029001	ELOVL family member 7, elongation of long chain fatty acids (yeast)	Elovl7	0.00426033	0.486866	-12.6214
A_51_P264835	NM_010148	epsin 2	Epn2	0.000457416	0.325501	-1.39047
A_52_P554411	NM_010148	epsin 2	Epn2	0.00700177	0.511859	-1.29683
A_51_P374014	NM_029735	glutamyl-prolyl-tRNA synthetase	Eprs	0.00961867	0.526712	1.20466
A_52_P75281	NM_007949	excision repair cross-complementing rodent repair deficiency, complementation group 2	Ercc2	0.00448322	0.486866	1.52431
A_51_P341010	NM_028042	excision repaiross-complementing rodent repair deficiency, complementation group 8	Ercc8	0.00449966	0.486866	-1.18744
A_51_P223665	U66870	enhancer of rudimentary homolog (Drosophila)	Erh	0.0044517	0.486866	1.18857
A_52_P616591	NM_080469	exoribonuclease 3	Eri3	0.00572906	0.495038	1.46369
A_51_P481693	NM_015774	ERO1-like (S. cerevisiae)	Ero1l	0.00910254	0.52454	1.33475
A_51_P195023	NM_144886	exosome component 2	Exosc2	0.00462171	0.48935	1.14438
A_51_P382925	NM_010175	Fas (TNFRSF6)-associated via death domain	Fadd	0.00704086	0.511859	1.22864
A_51_P425824	NM_026125	family with sequence similarity 132, member A	Fam132a	0.005248	0.49495	1.62373
A_51_P174415	NM_170755	family with sequence similarity 134, member A	Fam134a	0.0094161	0.526712	1.22082
A_52_P137500	NM_146261	family with sequence similarity 199, X-linked	Fam199x	0.00451981	0.486866	-1.16963
A_52_P210501	NM_145413	family with sequence similarity 20, member B	Fam20b	0.00947168	0.526712	1.15186
A_52_P475062	AK019094	family with sequence similarity 219, member B	Fam219b	0.00229804	0.453354	-1.1553
A_51_P279465	NM_025648	phenylalanyl-tRNA synthetase, alpha subunit	Farsa	0.000174387	0.222032	1.4938
A_51_P313185	NM_172571	Fas (TNFRSF6) binding factor 1	Fbf1	0.00914845	0.52454	-1.2621
A_51_P113722	NM_133940	F-box and leucine-rich repeat protein 14	Fbxl14	0.0012763	0.439068	-1.23933
A_51_P362959	NM_025386	F-box protein 36	Fbxo36	0.00818195	0.521472	1.66508
A_51_P379798	NM_134469	farnesyl diphosphate synthetase	Fdps	0.00502528	0.48935	1.26114
A_52_P428521	NM_008001	FYVE, RhoGEF and PH domain containing 1	Fgd1	0.00410348	0.486866	1.20651
A_52_P569375	NM_010203	fibroblast growth factor 5	Fgf5	0.00650658	0.507565	2.68809
A_52_P129665	AK081770	four and a half LIM domains 2	Fhl2	0.00758479	0.517013	-2.00809
A_51_P220739	NM_010223	FK506 binding protein 8	Fkbp8	0.00583836	0.497777	1.29569
A_52_P37681	NM_012056	FK506 binding protein 9	Fkbp9	0.00933045	0.526712	1.12934
A_51_P423091	NM_008027	flotillin 1	Flot1	0.00196956	0.453354	1.46545
A_52_P307628	NM_028767	forkhead box P4	Foxp4	0.00474311	0.48935	1.7773
A_51_P264850	XM_006504929	furry homolog (Drosophila)	Fry	0.000574889	0.362977	-1.32785
A_51_P190361	NM_001256142	fibrinogen silencer binding protein	Fsbp	0.00278179	0.464978	1.49061
A_51_P449935	NM_025310	FtsJ homolog 3 (E. coli)	Ftsj3	0.000215603	0.247944	1.15602
A_51_P361220	NM_008055	frizzled homolog 4 (Drosophila)	Fzd4	0.00502264	0.48935	-1.92876
A_51_P379997	U70538	UDP-N-acetyl-alpha-D-galactosamine:polypeptide N-acetylgalactosaminyltransferase 3	Galnt3	0.00425814	0.486866	1.64878
A_51_P274992	NM_026578	GAR1 ribonucleoprotein homolog (yeast)	Gar1	0.00257615	0.464978	1.36455
A_52_P585475	NM_180678	glycyl-tRNA synthetase	Gars	0.00844928	0.521472	1.29849
A_52_P174661	NM_029645	glutamyl-tRNA(Gln) amidotransferase, subunit C homolog (bacterial)	Gatc	0.00696901	0.511859	1.43074
A_51_P140597	NM_178930	golgi-specific brefeldin A-resistance factor 1	Gbf1	0.00354916	0.473974	1.19026
A_51_P165244	NM_018734	guanylate binding protein 3	Gbp3	0.00100853	0.417441	-2.03777
A_52_P544421	NM_029509	guanylate-binding protein 8	Gbp8	0.00971592	0.526712	-1.83734
A_51_P459811	NM_015739	gastrulation brain homeobox 1	Gbx1	0.00807142	0.520961	-1.34816
A_51_P445532	NM_020492	glycine receptor, alpha 1 subunit	Glra1	0.00794722	0.519985	-2.02463
A_52_P390685	NM_001013393	predicted gene 11487	Gm11487	0.00231446	0.453354	1.73356
A_52_P116327	AK087351	predicted gene 4117	Gm4117	0.00450844	0.486866	-1.04592
A_51_P243646	NM_177706	predicted gene 4922	Gm4922	0.00990868	0.526712	1.78426
A_51_P437538	NR_045668	nucleolar and coiled-body phosphoprotein 1 pseudogene	Gm5124	0.000844508	0.38762	-1.35951
A_52_P666442	XR_378400	predicted gene 8995	Gm8995	0.00128285	0.439068	-2.35099
A_52_P311031	AK016943	predicted gene 9757	Gm9757	0.00650815	0.507565	-1.4529
A_52_P62617	NR_045687	predicted gene 9895	Gm9895	0.00866344	0.523425	-1.6578
A_51_P377376	NM_153547	guanine nucleotide binding protein-like 3 (nucleolar)	Gnl3	0.00843021	0.521472	1.46392
A_52_P455055	NM_030035	golgi autoantigen, golgin subfamily b, macrogolgin 1	Golgb1	0.0060564	0.499328	1.38619
A_51_P152826	NM_025872	golgi transport 1 homolog B (S. cerevisiae)	Golt1b	0.00395319	0.486866	1.29318
A_52_P313071	NM_016810	golgi SNAP receptor complex member 1	Gosr1	0.00755953	0.517013	-1.14329
A_52_P636050	NM_025663	G patch domain containing 4	Gpatch4	0.000186946	0.222154	1.3977
A_52_P427494	NM_029868	GC-rich promoter binding protein 1-like 1	Gpbp1l1	0.00426453	0.486866	-1.26275
A_51_P374453	NM_145370	G protein pathway suppressor 1	Gps1	0.00141539	0.439905	1.18148
A_51_P320782	NM_019726	G protein pathway suppressor 2	Gps2	0.00266704	0.464978	1.30833
A_52_P465886	NM_026240	GRAM domain containing 3	Gramd3	0.000411006	0.325501	1.34857
A_52_P306792	NM_153419	glutamate-rich WD repeat containing 1	Grwd1	0.000887623	0.395547	1.40969
A_51_P170758	NM_153419	glutamate-rich WD repeat containing 1	Grwd1	0.00804145	0.520286	1.1652
A_51_P437279	NM_001031667	glycogen synthase kinase 3 alpha	Gsk3a	0.00165481	0.442843	1.4632
A_51_P514412	NM_019827	glycogen synthase kinase 3 beta	Gsk3b	0.00163638	0.442843	1.22594
A_52_P33593	NM_032544	GTP binding protein 3	Gtpbp3	0.00062028	0.362977	1.73265
A_51_P289353	NM_032544	GTP binding protein 3	Gtpbp3	0.00202537	0.453354	1.3371
A_52_P535484	NM_029000	GTPase, very large interferon inducible 1	Gvin1	0.000322157	0.297767	-2.16766
A_52_P251690	NM_029000	GTPase, very large interferon inducible 1	Gvin1	0.00427323	0.486866	-1.82449
A_52_P661713	NM_029000	GTPase, very large interferon inducible 1	Gvin1	0.00615112	0.502953	-1.78219
A_51_P472630	NM_029938	H2A histone family, member V	H2afv	0.00513333	0.489915	-1.18869
A_51_P198434	NM_001001892	histocompatibility 2, K1, K region	H2-K1	0.00944995	0.526712	-1.50283
A_52_P152133	NR_051981	histocompatibility 2, Q region locus 5	H2-Q5	0.00211007	0.453354	-2.31132
A_52_P189812	NM_008207	histocompatibility 2, T region locus 24	H2-T24	0.00355213	0.473974	-1.66994
A_52_P385206	NM_178724	harbinger transposase derived 1	Harbi1	0.00434765	0.486866	1.24557
A_51_P170696	NM_146089	HAUS augmin-like complex, subunit 1	Haus1	0.00841818	0.521472	-1.25046
A_52_P581326	NM_001081218	host cell factor C2	Hcfc2	0.00166297	0.442843	1.70472
A_52_P6994	NM_080446	helicase (DNA) B	Helb	0.00675853	0.511859	1.58618
A_51_P475244	NM_133984	HemK methyltransferase family member 1	Hemk1	0.00113708	0.423349	1.26786
A_52_P570495	NM_144881	hedgehog acyltransferase	Hhat	0.00499115	0.48935	-1.57098
A_51_P247157	NM_008258	hematological and neurological expressed sequence 1	Hn1	0.00496275	0.48935	1.50013
A_52_P20966	NM_010448	heterogeneous nuclear ribonucleoprotein A/B	Hnrnpab	2.93876e-05	0.093917	1.15965
A_52_P596080	NM_016884	heterogeneous nuclear ribonucleoprotein C	Hnrnpc	0.0022066	0.453354	1.36074
A_52_P485542	NM_008276	homeobox D8	Hoxd8	0.00829011	0.521472	-2.15903
A_51_P140140	NM_024172	HSPA (heat shock 70kDa) binding protein, cytoplasmic cochaperone 1	Hspbp1	0.00718966	0.516757	1.44837
A_52_P205282	NM_021523	HECT, UBA and WWE domain containing 1	Huwe1	0.00766126	0.518262	-1.81577
A_52_P554555	AK032692	immediate early response 2	Ier2	0.00896088	0.52454	-1.99223
A_51_P129229	NM_008330	interferon gamma inducible protein 47	Ifi47	0.00486945	0.48935	-1.63764
A_51_P327751	NM_008331	interferon-induced protein with tetratricopeptide repeats 1	Ifit1	0.00849534	0.521472	-1.95063
A_51_P359570	NM_010501	interferon-induced protein with tetratricopeptide repeats 3	Ifit3	0.00866327	0.523425	-1.72116
A_51_P331090	NM_134126	intraflagellar transport 140	Ift140	0.00440346	0.486866	-1.54449
A_51_P511482	NM_028680	intraflagellar transport 57	Ift57	2.14615e-05	0.0930309	1.41504
A_51_P511480	NM_028680	intraflagellar transport 57	Ift57	0.000147317	0.194513	1.45335
A_52_P665520	NM_028680	intraflagellar transport 57	Ift57	0.000181602	0.222154	1.56604
A_51_P114878	NM_026079	inhibitor of kappa light polypeptide enhancer in B cells, kinase complex-associated pro	Ikbkap	0.00769527	0.518594	1.16943
A_51_P260300	NM_010547	inhibitor of kappaB kinase gamma	Ikbkg	0.0063562	0.507565	1.47379
A_51_P473888	NM_010560	interleukin 6 signal transducer	Il6st	0.00866237	0.523425	1.26862
A_52_P330289	NM_001024617	inositol polyphosphate-4-phosphatase, type II	Inpp4b	0.00944669	0.526712	1.3217
A_51_P163238	NM_173027	inositol hexaphosphate kinase 3	Ip6k3	0.00321312	0.468272	2.04178
A_51_P347823	NM_024267	importin 4	Ipo4	0.00347085	0.472695	1.3049
A_51_P149983	NM_153774	importin 9	Ipo9	2.60956e-05	0.0930309	1.37587
A_51_P106745	NM_008363	interleukin-1 receptor-associated kinase 1	Irak1	0.000376324	0.319428	1.28155
A_51_P416295	NM_019440	immunity-related GTPase family M member 2	Irgm2	0.00159713	0.442843	-1.70302
A_51_P344552	NM_010572	insulin receptor substrate 4	Irs4	0.00186359	0.453354	-1.35253
A_51_P320281	NM_010574	Iroquois related homeobox 2 (Drosophila)	Irx2	0.00686045	0.511859	-2.93841
A_51_P181671	L23423	integrin alpha 7	Itga7	0.00278337	0.464978	1.3003
A_51_P107066	NM_028792	Josephin domain containing 1	Josd1	0.00331795	0.472421	1.59583
A_52_P505143	NM_008415	jerky	Jrk	0.00389763	0.485841	1.71043
A_52_P584109	NM_178637	K(lysine) acetyltransferase 5	Kat5	0.00796363	0.519985	1.2758
A_51_P371408	NM_029842	lysine (K)-specific demethylase 8	Kdm8	0.00352669	0.473974	1.48213
A_51_P281700	NM_010613	KH-type splicing regulatory protein	Khsrp	0.000296011	0.293133	-1.49023
A_51_P101573	NM_029091	kinesin light chain 4	Klc4	0.00267945	0.464978	1.27594
A_52_P354732	NM_029742	kelch domain containing 10	Klhdc10	0.00155221	0.442843	1.29113
A_52_P27810	AK082520	kelch-like 7	Klhl7	0.00700562	0.511859	-1.33755
A_52_P680616	NM_053151	killer cell lectin-like receptor subfamily A, member 21	Klra21	0.00417569	0.486866	-1.90405
A_52_P221993	NM_008464	killer cell lectin-like receptor, subfamily A, member 6	Klra6	0.00798923	0.519985	-1.61359
A_52_P98698	NM_010650	killer cell lectin-like receptor, subfamily A, member 8	Klra8	0.00792082	0.519985	-2.49414
A_52_P164763	AK154113	lysine (K)-specific methyltransferase 2E	Kmt2e	0.00993469	0.526712	1.94193
A_52_P151983	NM_023125	kininogen 1	Kng1	0.0088094	0.523425	-1.40779
A_51_P336049	NM_013570	keratin 33B	Krt33b	0.00472597	0.48935	2.85577
A_52_P456898	NM_030717	lactamase, beta	Lactb	0.00328845	0.472421	-1.5623
A_52_P26826	NM_025410	L antigen family, member 3	Lage3	0.00866486	0.523425	1.28592
A_52_P668543	NM_178611	leuMuRF1-/-cyte-associated Ig-like receptor 1	Lair1	0.000663918	0.362977	-1.94169
A_52_P652859	NM_008481	laminin, alpha 2	Lama2	0.0031102	0.468272	1.53254
A_52_P12263	NM_028451	La ribonucleoprotein domain family, member 1	Larp1	0.00324441	0.468272	1.19167
A_51_P346923	NM_019782	leprecan 1	Lepre1	0.000325748	0.297767	1.75241
A_51_P405912	NM_144799	LIM and cysteine-rich domains 1	Lmcd1	0.00153052	0.442843	1.41114
A_51_P200867	BC020104	lipase maturation factor 1	Lmf1	0.00923206	0.52454	-1.23972
A_51_P285906	AK014010	uncharacterized LOC100049077	LOC100049077	0.00222047	0.453354	-1.73228
A_51_P125602	XR_375887	uncharacterized LOC102634178	LOC102634178	0.00975178	0.526712	1.84974
A_52_P76196	XM_006525236	40S ribosomal protein S2-like	LOC102637749	0.00204294	0.453354	1.28161
A_51_P479330	XM_006526408	uncharacterized LOC102638053	LOC102638053	0.0065207	0.507565	2.2268
A_52_P501447	XM_006544307	zinc finger protein 761-like	LOC102641260	0.000232127	0.258604	1.34391
A_51_P498947	NM_026371	loss of heterozygosity, 12, chromosomal region 1 homolog (human)	Loh12cr1	0.00581949	0.497517	1.55887
A_51_P130079	NM_008511	lymphoid-restricted membrane protein	Lrmp	0.00552521	0.495038	-1.58294
A_52_P189977	NM_172528	leucine rich repeat containing 1	Lrrc1	0.00294028	0.468272	1.39341
A_52_P189984	NM_172528	leucine rich repeat containing 1	Lrrc1	0.00596857	0.498563	2.15602
A_52_P72718	NM_029985	leucine rich repeat containing 42	Lrrc42	0.00223568	0.453354	1.35867
A_51_P122226	NM_025657	leucine rich repeat containing 57	Lrrc57	0.00139093	0.439905	1.44602
A_51_P358817	AK151118	LSM12 homolog (S. cerevisiae)	Lsm12	0.00315101	0.468272	1.77166
A_51_P296487	NM_146006	lanosterol synthase	Lss	0.00724409	0.516785	1.85452
A_51_P197816	AK011491	LTV1 homolog (S. cerevisiae)	Ltv1	0.00548191	0.495038	1.68932
A_52_P376169	NM_177139	LY6/PLAUR domain containing 6	Lypd6	0.00197283	0.453354	2.56527
A_52_P240610	NM_029610	LYR motif containing 1	Lyrm1	0.00436975	0.486866	1.41186
A_52_P287219	NM_172903	mannosidase 2, alpha 2	Man2a2	0.00764364	0.518262	-1.34698
A_51_P396385	NM_175439	methionine-tRNA synthetase 2 (mitochondrial)	Mars2	0.00535684	0.495038	1.32285
A_51_P165704	NM_008568	minichromosome maintenance deficient 7 (S. cerevisiae)	Mcm7	0.00690118	0.511859	-1.41835
A_52_P682450	NM_016766	microspherule protein 1	Mcrs1	0.0068184	0.511859	1.32867
A_52_P171964	NM_026896	mediator complex subunit 27	Med27	0.00736874	0.516929	1.28209
A_51_P510640	NM_029197	meiosis specific with OB domains	Meiob	0.00259153	0.464978	-1.51337
A_52_P26195	NM_010789	Meis homeobox 1	Meis1	0.00757816	0.517013	1.60374
A_51_P499103	NM_010792	methyltransferase like 1	Mettl1	0.00347416	0.472695	1.45816
A_51_P401749	NM_172567	methyltransferase like 2	Mettl2	0.00657246	0.508261	1.64414
A_51_P493175	NM_025964	methyltransferase like 21A	Mettl21a	0.00319248	0.468272	1.22022
A_52_P660405	NM_028140	major facilitator superfamily domain containing 8	Mfsd8	0.00861438	0.523425	1.29126
A_52_P325621	AK090389	O-6-methylguanine-DNA methyltransferase	Mgmt	0.00769247	0.518594	-1.49166
A_51_P462870	NM_181860	MKL/myocardin-like 2	Mkl2	0.00585044	0.497777	1.34659
A_52_P307447	NM_023290	maMuRF1-/-rin, ring finger protein, 2	Mkrn2	0.0050116	0.48935	1.32141
A_52_P10181	NM_133823	methylmalonic aciduria (cobalamin deficiency) type A	Mmaa	0.00800699	0.519985	1.36763
A_52_P1004624	NM_001163024	MON2 homolog (yeast)	Mon2	0.00853245	0.522649	1.27212
A_51_P434240	NM_025553	mitochondrial ribosomal protein L11	Mrpl11	0.00601352	0.498563	-1.1241
A_51_P273197	NM_024227	mitochondrial ribosomal protein L28	Mrpl28	0.00552693	0.495038	-1.16823
A_51_P440904	NM_027098	mitochondrial ribosomal protein L30	Mrpl30	0.000848089	0.38762	1.32811
A_51_P141818	NM_029271	mitochondrial ribosomal protein L32	Mrpl32	0.00646367	0.507565	1.28805
A_51_P420627	NM_010922	mitochondrial ribosomal protein L40	Mrpl40	0.00055002	0.362977	1.18501
A_52_P595537	BC029173	mitochondrial ribosomal protein L47	Mrpl47	0.00845484	0.521472	-2.13015
A_52_P207964	NM_025878	mitochondrial ribosomal protein S18B	Mrps18b	0.00130767	0.439068	1.34635
A_51_P493270	NM_029963	mitochondrial ribosomal protein S5	Mrps5	0.00869279	0.523425	1.3022
A_52_P423810	XM_006530752	metallothionein 1	Mt1	0.00167097	0.442843	-2.59789
A_52_P645790	NM_029581	mitochondrial translational initiation factor 3	Mtif3	0.00301143	0.468272	1.20014
A_51_P201338	NM_144800	metastasis suppressor 1	Mtss1	0.00105625	0.41774	-1.62662
A_52_P288059	NM_026689	mitochondrial ubiquitin ligase activator of NFKB 1	Mul1	0.00726244	0.516785	-1.17463
A_51_P418029	NM_175541	melanoma associated antigen (mutated) 1-like 1	Mum1l1	0.00708117	0.513097	3.22672
A_51_P378029	NM_026509	muscle-related coiled-coil protein	Murc	0.00244739	0.458526	1.7946
A_51_P453810	NM_207215	MYC binding protein 2	Mycbp2	0.00902653	0.52454	-1.08819
A_51_P362429	NM_013607	myosin, heavy polypeptide 11, smooth muscle	Myh11	0.00375454	0.480299	-1.83189
A_51_P476725	AK017625	myosin, light polypeptide 6B	Myl6b	0.00644654	0.507565	-1.60813
A_51_P105879	NM_201600	myosin VB	Myo5b	0.00261277	0.464978	1.4595
A_51_P423547	NM_029354	mitotic spindle organizing protein 2	Mzt2	0.0074572	0.517013	-1.17267
A_51_P282297	NM_001033191	N(alpha)-acetyltransferase 11, NatA catalytic subunit	Naa11	0.00289928	0.468272	1.34854
A_51_P314323	NM_030083	N(alpha)-acetyltransferase 38, NatC auxiliary subunit	Naa38	0.00299508	0.468272	-1.20474
A_51_P206518	NM_019542	N-acetylglucosamine kinase	Nagk	0.00474272	0.48935	1.27062
A_52_P347176	NM_001001985	N-acetyltransferase 8-like	Nat8l	0.00487492	0.48935	-1.31175
A_52_P420563	NM_011424	nuclear receptor co-repressor 2	Ncor2	0.00076597	0.37541	1.48683
A_52_P139747	NM_019443	NADH dehydrogenase (ubiquinone) 1 alpha subcomplex, 1	Ndufa1	0.00153354	0.442843	-1.1649
A_51_P305936	NM_031881	neural precursor cell expressed, developmentally down-regulated gene 4-like	Nedd4l	0.00215873	0.453354	1.31844
A_51_P429308	NM_001081324	neuropilin (NRP) and tolloid (TLL)-like 2	Neto2	0.00758357	0.517013	1.55444
A_52_P555913	NM_010898	neurofibromatosis 2	Nf2	0.000436582	0.325501	1.69447
A_52_P628171	NM_001037177	nuclear factor of activated T cells, cytoplasmic, calcineurin dependent 2	Nfatc2	0.00221709	0.453354	1.79542
A_52_P646034	NM_010900	nuclear factor of activated T cells, cytoplasmic, calcineurin dependent 2 interacting p	Nfatc2ip	0.00797346	0.519985	-1.17057
A_51_P393998	NM_031375	neugrin, neurite outgrowth associated	Ngrn	0.00493786	0.48935	-1.16292
A_51_P173459	NM_175538	NIM1 serine/threonine protein kinase	Nim1k	0.00385034	0.483326	-1.70375
A_52_P670978	NM_025998	Na+/K+ transporting ATPase interacting 1	Nkain1	0.00230498	0.453354	1.81085
A_51_P369762	NM_027120	nicotinamide riboside kinase 2	Nmrk2	0.00643932	0.507565	4.3022
A_51_P187210	NM_133702	nucleolar protein 11	Nol11	0.00901625	0.52454	1.38968
A_52_P622434	NM_178605	NOP16 nucleolar protein	Nop16	0.00238109	0.454416	1.26494
A_52_P625940	NM_027988	NADPH oxidase organizer 1	Noxo1	0.00239636	0.454416	-1.41289
A_51_P490148	NM_153424	nephronophthisis 4 (juvenile) homolog (human)	Nphp4	0.00428539	0.486866	-1.29517
A_51_P156740	NM_011851	5' nucleotidase, ecto	Nt5e	0.00504933	0.48935	1.59922
A_51_P168613	NM_001004363	NUAK family, SNF1-like kinase, 1	Nuak1	0.00888843	0.52454	1.83467
A_51_P170577	AK011422	nucleoporin 43	Nup43	0.00888932	0.52454	2.68271
A_51_P190277	NM_053074	nucleoporin 62	Nup62	0.00374588	0.480299	1.37485
A_51_P448447	NM_153092	nucleoporin like 2	Nupl2	0.0039217	0.486866	1.48236
A_52_P475742	NM_153092	nucleoporin like 2	Nupl2	0.00773248	0.519985	1.57101
A_51_P406165	NM_030069	neurexophilin and PC-esterase domain family, member 2	Nxpe2	0.00108985	0.421291	-1.48904
A_52_P503254	NM_001011850	olfactory receptor 1505	Olfr1505	0.00795926	0.519985	-1.23201
A_51_P466731	NM_146508	olfactory receptor 959	Olfr959	0.00925486	0.52454	-3.3064
A_51_P331638	NM_139226	one cut domain, family member 3	Onecut3	0.00698503	0.511859	-1.67077
A_51_P142046	NM_025560	oxidoreductase like domain containing 1	Oxld1	0.00230874	0.453354	-1.34477
A_51_P308275	NM_011026	purinergic receptor P2X, ligand-gated ion channel 4	P2rx4	0.000914398	0.402448	1.1847
A_52_P494289	AK053025	peptidylglycine alpha-amidating monooxygenase	Pam	0.00648018	0.507565	2.48006
A_52_P97680	NM_001039530	poly (ADP-ribose) polymerase family, member 14	Parp14	0.00626195	0.507565	-1.89927
A_51_P189438	NM_172272	prolyl-tRNA synthetase (mitochondrial)(putative)	Pars2	0.0013752	0.439905	1.301
A_51_P317166	NM_026110	PAX3 and PAX7 binding protein 1	Paxbp1	0.00639104	0.507565	-1.47426
A_52_P543460	NM_183355	pre B cell leukemia homeobox 1	Pbx1	0.00600768	0.498563	1.23231
A_52_P620009	NM_008786	protein-L-isoaspartate (D-aspartate) O-methyltransferase 1	Pcmt1	0.00777277	0.519985	1.29482
A_52_P136709	NM_008796	phosphatidylcholine transfer protein	Pctp	0.00161066	0.442843	1.73154
A_52_P636948	XM_006509885	platelet-derived growth factor, D polypeptide	Pdgfd	0.00899948	0.52454	-5.67185
A_51_P470432	NM_019417	PDZ and LIM domain 4	Pdlim4	0.00904511	0.52454	-1.34982
A_51_P224406	NM_026441	penta-EF hand domain containing 1	Pef1	3.69095e-05	0.0939874	1.15184
A_51_P232889	NM_023324	pellino 1	Peli1	0.00405429	0.486866	-1.20498
A_51_P491011	NM_001033537	post-GPI attachment to proteins 3	Pgap3	0.00917769	0.52454	-1.22561
A_52_P335326	NM_027558	progesterone receptor membrane component 2	Pgrmc2	0.00967146	0.526712	1.25468
A_52_P153700	NM_153412	pleckstrin homology-like domain, family B, member 2	Phldb2	0.00765009	0.518262	1.39705
A_52_P235358	NM_001039536	phosphatidylinositol glycan anchor biosynthesis, class L	Pigl	0.00999093	0.526712	1.90857
A_52_P215093	NM_133779	phosphatidylinositol glycan anchor biosynthesis, class T	Pigt	0.00512492	0.489915	1.92062
A_52_P364232	NM_011083	phosphatidylinositol 3-kinase, C2 domain containing, alpha polypeptide	Pik3c2a	0.00227535	0.453354	-1.54714
A_51_P267375	AB054987	phosphatidylinositol-5-phosphate 4-kinase, type II, beta	Pip4k2b	0.00640212	0.507565	-1.74591
A_51_P501897	NM_001042502	paired-like homeodomain transcription factor 2	Pitx2	0.00917292	0.52454	2.44097
A_52_P299535	NM_134117	protein kinase domain containing, cytoplasmic	Pkdcc	0.00303596	0.468272	1.933
A_51_P370874	NM_001039390	protein kinase inhibitor, gamma	Pkig	5.45724e-06	0.0533656	-1.40184
A_51_P225427	NM_026163	plaMuRF1-/-philin 2	Pkp2	0.00839114	0.521472	1.34708
A_52_P415335	NM_019588	phospholipase C, epsilon 1	Plce1	0.00360773	0.473974	1.30044
A_52_P207278	NM_011962	procollagen-lysine, 2-oxoglutarate 5-dioxygenase 3	Plod3	0.00304149	0.468272	1.50621
A_52_P214804	NM_016784	pleiotropic regulator 1, PRL1 homolog (Arabidopsis)	Plrg1	0.00837811	0.521472	1.20148
A_51_P229602	NM_008882	plexin A2	Plxna2	0.00954532	0.526712	-1.46308
A_52_P678942	NM_001159521	plexin B2	Plxnb2	0.000110948	0.177383	1.24855
A_51_P342707	NM_008894	polymerase (DNA directed), delta 2, regulatory subunit	Pold2	6.71376e-05	0.113974	1.58325
A_51_P209308	NM_022811	polymerase (RNA) I polypeptide E	Polr1e	0.00167284	0.442843	1.59397
A_51_P329413	NM_029786	protein O-linked mannose beta 1,2-N-acetylglucosaminyltransferase	Pomgnt1	0.00316595	0.468272	1.45092
A_51_P490204	NM_026398	processing of precursor 5, ribonuclease P/MRP family (S. cerevisiae)	Pop5	0.00800891	0.519985	-1.23554
A_51_P354433	NM_019489	peptidylprolyl isomerase E (cyclophilin E)	Ppie	1.83399e-05	0.0930309	1.34664
A_52_P70622	NM_144954	peptidylprolyl isomerase (cyclophilin)-like 2	Ppil2	0.00914725	0.52454	1.22028
A_52_P217240	NM_028292	protein phosphatase methylesterase 1	Ppme1	0.00537997	0.495038	1.38367
A_52_P630502	NM_023200	protein phosphatase 1, regulatory (inhibitor) subunit 7	Ppp1r7	0.00997192	0.526712	1.53291
A_52_P474379	NM_024459	protein phosphatase 3, regulatory subunit B, alpha isoform (calcineurin B, type I)	Ppp3r1	0.000621875	0.362977	1.61157
A_51_P210560	NM_177242	PTC7 protein phosphatase homolog (S. cerevisiae)	Pptc7	0.00664193	0.51092	-1.22274
A_51_P162553	NM_029525	phosphatidylinositol-3,4,5-trisphosphate-dependent Rac exchange factor 2	Prex2	0.00446772	0.486866	-1.31144
A_52_P9437	NM_011971	proteasome (prosome, macropain) subunit, beta type 3	Psmb3	0.00505628	0.48935	-1.13711
A_51_P345367	NM_010724	proteasome (prosome, macropain) subunit, beta type 8 (large multifunctional peptidase 7	Psmb8	0.00874086	0.523425	-1.63377
A_51_P369803	NM_013585	proteasome (prosome, macropain) subunit, beta type 9 (large multifunctional peptidase 2	Psmb9	0.00131574	0.439068	-1.83521
A_51_P108051	NM_011874	proteasome (prosome, macropain) 26S subunit, ATPase, 4	Psmc4	0.00149193	0.442843	1.22
A_51_P251587	NM_026000	proteasome (prosome, macropain) 26S subunit, non-ATPase, 9	Psmd9	0.0056612	0.495038	1.33187
A_52_P305289	NM_011190	proteasome (prosome, macropain) activator subunit 2 (PA28 beta)	Psme2	0.00208945	0.453354	-1.17842
A_51_P251069	NM_008961	phosphotriesterase related	Pter	0.00388983	0.485841	1.35794
A_52_P480096	NM_026865	prostaglandin E synthase 3 (cytosolic)-like	Ptges3l	0.00446319	0.486866	1.40357
A_51_P488383	NM_001081043	protein tyrosine phosphatase, non-receptor type 23	Ptpn23	0.0059419	0.498563	1.33672
A_52_P666779	NM_013545	protein tyrosine phosphatase, non-receptor type 6	Ptpn6	0.00904064	0.52454	-1.63747
A_52_P527944	AJ428208	protein tyrosine phosphatase, receptor type Z, polypeptide 1	Ptprz1	0.00991492	0.526712	-1.08494
A_52_P15490	NM_021496	poliovirus receptor-related 3	Pvrl3	0.000463956	0.325501	1.44522
A_52_P15495	NM_021496	poliovirus receptor-related 3	Pvrl3	0.00715708	0.516306	1.46385
A_52_P152476	NM_029546	PWP2 periodic tryptophan protein homolog (yeast)	Pwp2	0.00980783	0.526712	1.20326
A_52_P571824	NM_133794	glutaminyl-tRNA synthetase	Qars	5.63761e-05	0.111656	1.34889
A_52_P184414	NM_183424	pyroglutamylated RFamide peptide	Qrfp	0.00404969	0.486866	-1.70437
A_52_P352525	NM_001123327	glutamine and serine rich 1	Qser1	0.0010493	0.41774	1.30156
A_51_P314161	NM_021888	queuine tRNA-ribosyltransferase 1	Qtrt1	0.00251273	0.462746	1.28118
A_51_P417854	NM_011227	RAB20, member RAS oncogene family	Rab20	0.00841251	0.521472	1.66379
A_51_P282883	D86563	RAB4A, member RAS oncogene family	Rab4a	0.00223075	0.453354	1.20905
A_52_P506529	NM_001038621	RAB GTPase activating protein 1-like	Rabgap1l	0.00121426	0.439068	-1.32141
A_51_P384091	NM_009009	RAD21 homolog (S. pombe)	Rad21	0.00266495	0.464978	-1.17379
A_51_P451374	NM_153405	RNA binding motif protein 45	Rbm45	0.000641201	0.362977	6.37927
A_51_P238024	NM_029169	RNA binding motif protein 6	Rbm6	0.00513964	0.489915	-1.22599
A_52_P125363	NM_009034	retinol binding protein 2, cellular	Rbp2	0.00844183	0.521472	-1.72361
A_51_P182116	NM_019466	regulator of calcineurin 1	Rcan1	0.00403806	0.486866	2.13297
A_51_P246677	NM_020002	REC8 meiotic recombination protein	Rec8	0.00595476	0.498563	-1.31607
A_51_P512002	NM_026395	RER1 retention in endoplasmic reticulum 1 homolog (S. cerevisiae)	Rer1	0.00833678	0.521472	1.21628
A_52_P110965	NM_016802	ras homolog gene family, member A	Rhoa	0.00428693	0.486866	1.24493
A_52_P125550	NM_007485	ras homolog gene family, member D	Rhod	0.00480833	0.48935	1.67537
A_52_P508221	NM_001162932	RMI2, RecQ mediated genome instability 2, homolog (S. cerevisiae)	Rmi2	0.00114002	0.423349	-2.00709
A_52_P106285	NM_027258	ring finger protein 157	Rnf157	0.00196883	0.453354	1.99206
A_51_P152222	NM_025739	ring finger protein 220	Rnf220	0.00567821	0.495038	1.44536
A_52_P312563	NM_026440	RNA (guanine-7-) methyltransferase	Rnmt	0.00383958	0.483326	1.48369
A_52_P391718	NM_009079	ribosomal protein L22	Rpl22	0.00953949	0.526712	1.20026
A_52_P685714	NM_207523	ribosomal protein L23A	Rpl23a	0.00148044	0.442843	1.12626
A_51_P144285	NM_178775	ribosomal protein S6 kinase polypeptide 1	Rps6kc1	0.00245662	0.458526	1.10988
A_51_P336083	NM_178775	ribosomal protein S6 kinase polypeptide 1	Rps6kc1	0.00513472	0.489915	1.53605
A_52_P462625	NM_025846	related RAS viral (r-ras) oncogene homolog 2	Rras2	0.00694251	0.511859	1.58237
A_51_P223720	NM_145422	RNA 2',3'-cyclic phosphate and 5'-OH ligase	Rtcb	0.00559256	0.495038	1.16874
A_52_P404329	NM_011316	serum amyloid A 4	Saa4	0.00923672	0.52454	-1.93985
A_52_P578043	XM_006519226	sacsin	Sacs	0.00493293	0.48935	1.37068
A_52_P466090	NM_018851	SAM domain and HD domain, 1	Samhd1	0.00876515	0.523425	-1.23226
A_51_P297346	NM_029153	secretory carrier membrane protein 1	Scamp1	0.00376582	0.480299	1.28858
A_51_P190254	AK129084	secernin 1	Scrn1	0.00101042	0.417441	-1.56032
A_51_P380432	NM_198885	scleraxis	Scx	0.00561495	0.495038	1.83809
A_52_P93467	NM_011521	syndecan 4	Sdc4	6.09858e-05	0.113974	2.64419
A_51_P213706	NM_011341	stromal cell derived factor 4	Sdf4	0.0074332	0.517013	1.23967
A_52_P460270	NM_024206	SEC13 homolog (S. cerevisiae)	Sec13	0.00434732	0.486866	1.70092
A_52_P650279	NM_016906	Sec61 alpha 1 subunit (S. cerevisiae)	Sec61a1	0.00845106	0.521472	1.42064
A_51_P131364	NM_009151	selectin, platelet (p-selectin) ligand	Selplg	0.00879607	0.523425	1.44693
A_52_P482925	NM_025814	serpine1 mRNA binding protein 1	Serbp1	0.000354616	0.316052	1.27439
A_51_P477863	NM_012032	serine incorporator 3	Serinc3	0.000319611	0.297767	-1.39544
A_52_P609200	NM_012032	serine incorporator 3	Serinc3	0.00111084	0.421291	-1.70705
A_52_P463346	NM_012032	serine incorporator 3	Serinc3	0.00347759	0.472695	-1.69207
A_51_P101146	NM_011111	serine (or cysteine) peptidase inhibitor, clade B, member 2	Serpinb2	0.00905159	0.52454	2.23585
A_52_P212293	AK054400	SET nuclear oncogene	Set	0.00183317	0.453354	-1.08232
A_52_P351418	NM_134091	small G protein signaling modulator 3	Sgsm3	0.00176028	0.448242	1.2291
A_51_P115626	NM_021423	SH3/ankyrin domain gene 3	Shank3	0.00548593	0.495038	-1.52176
A_51_P180032	NM_009169	split hand/foot malformation (ectrodactyly) type 1	Shfm1	0.00756393	0.517013	-1.13884
A_51_P242585	NM_181590	SHQ1 homolog (S. cerevisiae)	Shq1	0.00479777	0.48935	1.62545
A_51_P269303	AK081177	SID1 transmembrane family, member 2	Sidt2	0.00221608	0.453354	-1.4156
A_51_P476711	NM_028151	superkiller viralicidic activity 2-like 2 (S. cerevisiae)	Skiv2l2	0.0072248	0.516785	1.11874
A_52_P518142	NM_153567	SLAIN motif family, member 2	Slain2	0.00276725	0.464978	1.74493
A_51_P295201	NM_153567	SLAIN motif family, member 2	Slain2	0.00277095	0.464978	1.91764
A_51_P453475	NM_009201	solute carrier family 1 (neutral amino acid transporter), member 5	Slc1a5	0.00251817	0.462746	1.38894
A_51_P306287	NM_001039677	solute carrier family 30 (zinc transporter), member 2	Slc30a2	1.68734e-05	0.0930309	-1.9555
A_51_P512157	NM_144798	solute carrier family 30 (zinc transporter), member 6	Slc30a6	0.00321744	0.468272	1.29468
A_52_P51198	NM_028756	solute carrier family 35, member A5	Slc35a5	0.000596648	0.362977	-1.88222
A_51_P330677	NM_177766	solute carrier family 35, member E1	Slc35e1	2.53831e-05	0.0930309	1.87031
A_52_P26299	NM_178675	solute carrier family 35, member F1	Slc35f1	0.00435956	0.486866	-1.92968
A_52_P210164	AK077623	solute carrier family 35, member F6	Slc35f6	0.000768723	0.37541	1.67955
A_52_P48569	NM_027052	solute carrier family 38, member 4	Slc38a4	0.000815814	0.38762	1.6569
A_51_P295701	NM_026721	solute carrier family 39 (metal ion transporter), member 13	Slc39a13	0.00985426	0.526712	1.27666
A_51_P253207	AK147155	solute carrier family 51, alpha subunit	Slc51a	0.000278263	0.289155	-3.46549
A_52_P229981	NM_145932	solute carrier family 51, alpha subunit	Slc51a	0.00653499	0.507565	-2.18287
A_52_P669128	NM_019810	solute carrier family 5 (sodium/glucose cotransporter), member 1	Slc5a1	0.0075055	0.517013	2.54552
A_52_P91720	NM_178740	SLIT and NTRK-like family, member 4	Slitrk4	0.00318402	0.468272	4.4431
A_52_P312837	NM_009211	SWI/SNF related, matrix associated, actin dependent regulator of chromatin, subfamily c	Smarcc1	0.00242824	0.458025	1.72076
A_51_P123047	NM_019710	structural maintenance of chromosomes 1A	Smc1a	0.00506889	0.48935	-1.1611
A_51_P104478	NM_001252591	small muscle protein, X-linked	Smpx	0.00284724	0.465616	1.21621
A_51_P181227	NM_001038627	SMAD specific E3 ubiquitin protein ligase 1	Smurf1	0.00168939	0.442843	1.33501
A_51_P267933	NM_175692	small nucleolar RNA host gene 11	Snhg11	0.00478501	0.48935	-3.01055
A_52_P296281	NM_015782	small nuclear ribonucleoprotein polypeptide A	Snrpa	0.00120719	0.439068	1.35985
A_51_P101576	AF062484	sorting nexin 12	Snx12	0.0036619	0.476448	1.39605
A_51_P323521	NM_133924	sorting nexin family member 21	Snx21	0.0034787	0.472695	1.19422
A_51_P264884	NM_172277	sorting nexin 8	Snx8	0.00205895	0.453354	1.39987
A_51_P212543	NM_025696	sortilin-related VPS10 domain containing receptor 3	Sorcs3	0.00357364	0.473974	-2.97127
A_51_P283516	NM_009234	SRY (sex determining region Y)-box 11	Sox11	0.00247484	0.459521	-1.10592
A_52_P166967	AK044900	spastin	Spast	0.00125991	0.439068	1.51691
A_51_P348652	NM_016962	spastin	Spast	0.0027772	0.464978	1.43077
A_51_P386870	NM_011472	small proline-rich protein 2F	Sprr2f	0.00696474	0.511859	2.59241
A_52_P613418	NM_027141	splA/ryanodine receptor domain and SOCS box containing 3	Spsb3	0.000611281	0.362977	1.67004
A_51_P514668	NM_025527	signal recognition particle 19	Srp19	0.00134245	0.439068	-1.14923
A_51_P166277	NM_175229	serine/arginine repetitive matrix 2	Srrm2	5.17755e-05	0.111656	-1.51416
A_51_P186415	NM_001291190	slingshot homolog 2 (Drosophila)	Ssh2	0.00693202	0.511859	-1.24825
A_52_P145628	AK051189	somatostatin receptor 4	Sstr4	0.00137547	0.439905	-1.7374
A_51_P469661	NM_134115	serine/threonine kinase 38	Stk38	0.0044183	0.486866	-1.15223
A_52_P650379	NM_011499	serine/threonine kinase receptor associated protein	Strap	0.00798351	0.519985	1.35301
A_52_P34012	NM_001045515	synaptojanin 1	Synj1	0.00178927	0.450496	-1.15945
A_51_P245546	NM_194341	synergin, gamma	Synrg	0.00269886	0.464978	-1.13248
A_51_P421182	NM_025575	SYS1 Golgi-localized integral membrane protein homolog (S. cerevisiae)	Sys1	0.000283882	0.289155	1.5633
A_51_P444379	NM_198294	tetratricopeptide repeat, ankyrin repeat and coiled-coil containing 1	Tanc1	0.00970514	0.526712	-1.26056
A_51_P423963	NM_031872	taste receptor, type 1, member 3	Tas1r3	0.00156143	0.442843	-1.73786
A_52_P1034723	NM_001127169	transcription elongation factor A (SII)-like 7	Tceal7	0.001947	0.453354	2.6363
A_52_P580017	NM_009353	telomeric repeat binding factor 2	Terf2	0.00984149	0.526712	1.36946
A_52_P676510	NM_011579	T cell specific GTPase 1	Tgtp1	0.00693736	0.511859	-2.83964
A_51_P494597	AK137465	thymocyte selection associated family member 2	Themis2	0.00523076	0.494632	-1.63372
A_51_P392518	NM_145585	THUMP domain containing 1	Thumpd1	0.0029159	0.468272	1.69082
A_52_P117334	NM_008188	THUMP domain containing 3	Thumpd3	0.00369783	0.479374	1.34314
A_51_P355427	NM_080639	tissue inhibitor of metalloproteinase 4	Timp4	0.00192387	0.453354	-2.88395
A_51_P504588	NM_027194	TM2 domain containing 2	Tm2d2	0.00174496	0.448242	1.20816
A_51_P119387	NM_029360	transmembrane 4 superfamily member 5	Tm4sf5	0.00193298	0.453354	3.11191
A_52_P461378	NM_027154	transmembrane BAX inhibitor motif containing 1	Tmbim1	0.00531625	0.495038	1.63443
A_51_P114049	NM_134142	transmembrane protein 109	Tmem109	0.00780599	0.519985	1.14089
A_52_P463977	NM_197986	transmembrane protein 140	Tmem140	0.00734797	0.516929	-1.56031
A_52_P219372	NM_175106	transmembrane protein 177	Tmem177	0.00160533	0.442843	1.28497
A_52_P8324	NM_026516	transmembrane protein 178	Tmem178	0.00573668	0.495038	-2.74508
A_52_P685821	NM_175518	transmembrane protein 245	Tmem245	0.00545704	0.495038	1.60123
A_51_P284565	NM_133706	transmembrane protein 97	Tmem97	0.00482335	0.48935	1.2705
A_52_P609220	NM_029148	thioredoxin-related transmembrane protein 4	Tmx4	0.0072981	0.516785	-1.23358
A_51_P355122	NM_009405	troponin I, skeletal, fast 2	Tnni2	0.00756388	0.517013	-1.686
A_52_P299247	NM_001083587	tensin 3	Tns3	0.00599559	0.498563	1.66535
A_51_P465082	NM_172913	TOX high mobility group box family member 3	Tox3	0.00553822	0.495038	1.51958
A_52_P356841	NM_001004361	tubulin polyglutamylase complex subunit 2	Tpgs2	0.0033724	0.472695	1.29549
A_52_P325477	NM_053169	tripartite motif-containing 16	Trim16	0.00796851	0.519985	2.10668
A_51_P408537	NM_009054	tripartite motif-containing 27	Trim27	0.00668134	0.511137	1.45065
A_51_P244820	NM_201373	tripartite motif-containing 56	Trim56	0.00282273	0.465616	-1.57599
A_51_P181785	AK033727	tripartite motif-containing 56	Trim56	0.00560753	0.495038	-1.30261
A_52_P517224	NM_001039048	tripartite motif-containing 63	Trim63	4.36275e-10	1.55532e-05	-77.1171
A_51_P115335	AK052911	tripartite motif-containing 63	Trim63	3.12727e-06	0.0533656	-15.9872
A_52_P382914	NM_011639	thyroid hormone receptor interactor 6	Trip6	0.00449206	0.486866	1.1763
A_51_P131653	NM_029801	TSSK6 activating co-chaperone	Tsacc	0.00827448	0.521472	-1.30085
A_52_P415351	NM_011650	translin	Tsn	0.00237531	0.454416	1.20524
A_51_P333609	AK038624	TSPY-like 4	Tspyl4	0.00427622	0.486866	-1.06596
A_52_P545831	NM_201357	tumor suppressing subtransferable candidate 1	Tssc1	0.00808111	0.520961	1.38342
A_51_P279531	NM_133795	tetratricopeptide repeat domain 1	Ttc1	0.00304374	0.468272	1.45962
A_52_P164928	NM_001047604	tetratricopeptide repeat domain 21B	Ttc21b	0.0084986	0.521472	1.52152
A_52_P528634	NM_152817	tetratricopeptide repeat domain 27	Ttc27	0.00322454	0.468272	1.29138
A_52_P710826	XM_006517233	tetratricopeptide repeat domain 37	Ttc37	0.00756666	0.517013	1.34173
A_52_P288419	NM_009442	transcription termination factor, RNA polymerase I	Ttf1	0.00650088	0.507565	-1.2507
A_52_P424822	NM_001199988	TELO2 interacting protein 2	Tti2	0.00189123	0.453354	2.51135
A_51_P165617	NM_172745	Tu translation elongation factor, mitochondrial	Tufm	0.00516799	0.491303	-1.22746
A_51_P280304	NM_011876	twinfilin, actin-binding protein, homolog 2 (Drosophila)	Twf2	0.00374472	0.480299	1.24509
A_51_P289881	NM_025334	thioredoxin domain containing 12 (endoplasmic reticulum)	Txndc12	0.00664985	0.51092	1.23904
A_51_P430450	NM_026454	ubiquitin-conjugating enzyme E2F (putative)	Ube2f	0.00141748	0.439905	1.58975
A_51_P430445	NM_026454	ubiquitin-conjugating enzyme E2F (putative)	Ube2f	0.00503411	0.48935	1.21068
A_51_P116130	NM_019803	ubiquitin-conjugating enzyme E2G 2	Ube2g2	0.000456347	0.325501	1.78497
A_51_P248441	NM_019803	ubiquitin-conjugating enzyme E2G 2	Ube2g2	0.0075993	0.517013	1.79026
A_52_P284162	NM_009456	ubiquitin-conjugating enzyme E2L 3	Ube2l3	0.00570791	0.495038	1.31606
A_51_P239036	NM_177185	ubinuclein 2	Ubn2	0.00937531	0.526712	-1.26228
A_51_P174362	NM_028789	unkempt-like (Drosophila)	Unkl	0.00982854	0.526712	-1.31268
A_51_P387334	NM_197979	ubiquinol-cytochrome c reductase, complex III subunit X	Uqcr10	1.85416e-05	0.0930309	-1.11992
A_52_P88483	XM_006535553	ubiquitin specific peptidase 13 (isopeptidase T-3)	Usp13	0.00848209	0.521472	1.8741
A_51_P164219	NM_011909	ubiquitin specific peptidase 18	Usp18	0.00395875	0.486866	-1.75125
A_52_P150565	NM_138592	ubiquitin specific peptidase 39	Usp39	0.00720974	0.516785	1.30556
A_51_P237206	NM_009482	undifferentiated embryonic cell transcription factor 1	Utf1	0.00781119	0.519985	-2.28205
A_52_P411331	NM_146216	Vac14 homolog (S. cerevisiae)	Vac14	0.00699996	0.511859	1.63045
A_52_P205797	NM_177683	vestigial like 4 (Drosophila)	Vgll4	0.00704972	0.511859	1.38751
A_52_P414267	NM_001015507	Vpr (HIV-1) binding protein	Vprbp	0.00346415	0.472695	1.31254
A_52_P649074	NM_177184	vacuolar protein sorting 13C (yeast)	Vps13c	0.00330283	0.472421	-1.74376
A_51_P383629	NM_126165	vacuolar protein sorting 4a (yeast)	Vps4a	0.00168318	0.442843	1.29136
A_52_P497085	NM_172620	vacuolar protein sorting 52 (yeast)	Vps52	0.00555335	0.495038	1.79567
A_51_P491710	NM_027462	tryptophanyl tRNA synthetase 2 (mitochondrial)	Wars2	0.0096658	0.526712	1.5067
A_51_P358940	NM_016852	WW domain binding protein 2	Wbp2	0.000655716	0.362977	1.16567
A_52_P345078	NM_177602	WD repeat domain 25	Wdr25	0.00318351	0.468272	1.25067
A_51_P125050	NM_134139	WD repeat domain 74	Wdr74	0.000709791	0.362977	1.37126
A_52_P625215	NM_181819	WAP, follistatin/kazal, immunoglobulin, kunitz and netrin domain containing 2	Wfikkn2	0.00304743	0.468272	1.5615
A_52_P85805	NM_009525	wingless-related MMTV integration site 5B	Wnt5b	0.00313231	0.468272	1.68365
A_52_P683572	NM_021539	WD repeat and SOCS box-containing 2	Wsb2	0.00333364	0.472421	1.41947
A_52_P310140	NM_021539	WD repeat and SOCS box-containing 2	Wsb2	0.00936339	0.526712	1.56403
A_52_P249385	NM_025830	WW domain containing E3 ubiquitin protein ligase 2	Wwp2	0.00183064	0.453354	1.59026
A_51_P418884	XR_385314	xanthine dehydrogenase	Xdh	0.00133704	0.439068	-3.24305
A_52_P6828	NM_023500	Kell blood group precursor (McLeod phenotype) homolog	Xk	0.00131818	0.439068	1.78018
A_51_P448427	NM_133216	X-prolyl aminopeptidase (aminopeptidase P) 1, soluble	Xpnpep1	0.00712967	0.515564	1.64818
A_52_P674712	XM_006519321	exportin 4	Xpo4	0.00815446	0.521472	1.34594
A_51_P486738	NM_010247	X-ray repair complementing defective repair in Chinese hamster cells 6	Xrcc6	0.00172654	0.448242	1.41194
A_51_P248674	NM_134151	tyrosyl-tRNA synthetase	Yars	3.1613e-05	0.093917	1.34473
A_52_P363833	NM_011732	Y box protein 1	Ybx1	0.00400429	0.486866	-1.21887
A_51_P184936	NM_021394	Z-DNA binding protein 1	Zbp1	0.00127685	0.439068	-2.34918
A_51_P381178	XM_006500713	zinc finger and BTB domain containing 46	Zbtb46	0.00732052	0.516785	-1.38577
A_52_P147576	NM_025970	zinc finger and BTB domain containing 8 opposite strand	Zbtb8os	0.00907485	0.52454	-1.44208
A_51_P266546	NM_173181	zinc finger, C2HC-type containing 1A	Zc2hc1a	0.00680338	0.511859	1.26851
A_51_P514675	NM_026479	zinc finger, CCHC domain containing 10	Zcchc10	0.00667576	0.511137	1.15923
A_51_P187231	NM_145453	zinc finger, CCHC domain containing 9	Zcchc9	0.00639863	0.507565	1.23027
A_51_P225634	NM_027306	zinc finger, DHHC domain containing 25	Zdhhc25	0.00384577	0.483326	1.83395
A_51_P225873	XM_006524027	zinc finger, AN1-type domain 3	Zfand3	0.00977632	0.526712	1.24434
A_51_P397783	NM_001290338	zinc finger, AN1-type domain 4	Zfand4	0.000736072	0.369591	-1.50836
A_52_P451345	NM_011749	zinc finger protein 148	Zfp148	0.00578839	0.496048	1.24931
A_51_P378754	NM_017467	zinc finger protein 316	Zfp316	0.00548555	0.495038	1.63115
A_52_P232108	NM_199027	zinc finger protein 335	Zfp335	0.0036173	0.473974	-1.4462
A_51_P158538	NM_011756	zinc finger protein 36	Zfp36	0.00658989	0.508506	-1.55732
A_52_P124046	NM_175557	zinc finger protein 384	Zfp384	0.00560134	0.495038	1.14506
A_52_P254275	NM_144515	zinc finger protein 52	Zfp52	0.0030345	0.468272	2.14729
A_52_P598224	NM_175751	zinc finger protein 608	Zfp608	3.65438e-05	0.0939874	1.53592
A_51_P270899	NM_009561	zinc finger protein 61	Zfp61	0.00324238	0.468272	-1.34165
A_52_P392644	NM_173769	zinc finger protein 641	Zfp641	0.00876428	0.523425	1.90089
A_52_P612636	AK082993	zinc finger protein 697	Zfp697	0.00456386	0.488593	2.74003
A_51_P424558	NM_009567	zinc finger protein 93	Zfp93	0.00437603	0.486866	1.324
A_51_P136460	NM_025594	zinc finger, matrin type 2	Zmat2	0.0041795	0.486866	1.14019
A_52_P282068	NM_011752	ZPR1 zinc finger	Zpr1	0.00234812	0.454416	1.14477
A_51_P236829	NM_027198	zinc finger SWIM-type containing 7	Zswim7	0.00912722	0.52454	-1.30673
A_52_P14526	NM_001033634	zyg-ll family member B, cell cycle regulator	Zyg11b	0.00869029	0.523425	-1.3031
